# Supplementary material for: Talaroterpenoids A–F: Six New Seco-Terpenoids from the Marine-Derived Fungus Talaromyces aurantiacus
Source: Mar Drugs. 2024 Oct 18;22(10):475. doi: 10.3390/md22100475 (PMC11509394; doi:10.3390/md22100475)
Supplement: Supplementary file 1 [file marinedrugs-22-00475-s001.zip]

Archive with 1 entries (1 files):
- marinedrugs-3258588-supplementary.pdf
